# Supplementary material for: Emergence of a Novel Highly Pathogenic Recombinant RNA Virus of Picornaviridae with Blood–Brain Barrier Breaching Capability in China
Source: Animals (Basel). 2026 Jun 25;16(13):1968. doi: 10.3390/ani16131968 (PMC13359431; doi:10.3390/ani16131968)
Supplement: Supplementary file 1 [file animals-16-01968-s001.zip]

Archive with 1 entries (1 files):
- animals-4347410-supplementary.pdf
